# Supplementary material for: An Exploratory Study on Virtual Reality Technology for Fall Prevention in Older Adults with Mild Cognitive Impairment
Source: Sensors (Basel). 2025 May 15;25(10):3123. doi: 10.3390/s25103123 (PMC12115703; doi:10.3390/s25103123)
Supplement: Supplementary file 1 [file sensors-25-03123-s001.zip]

Archive with 1 entries (1 files):
- sensors-3569388-supplementary.pdf
